# Supplementary material for: Functional Divergence of the N-Lobe and C-Lobe of Transferrin Gene in Pungitius sinensis (Amur Stickleback)
Source: Animals (Basel). 2022 Dec 7;12(24):3458. doi: 10.3390/ani12243458 (PMC9774405; doi:10.3390/ani12243458)
Supplement: Supplementary file 1 [file animals-12-03458-s001.zip]

Archive with 1 entries (1 files):
- animals-2042269-supplementary.pdf
